# Supplementary material for: A Novel Serum-Free Triculture Model of Glioblastoma, Astrocytes, and Macrophages
Source: Int J Mol Sci. 2025 Sep 24;26(19):9335. doi: 10.3390/ijms26199335 (PMC12524639; doi:10.3390/ijms26199335)
Supplement: Supplementary file 1 [file ijms-26-09335-s001.zip]

Archive with 1 entries (1 files):
- ijms-3843594-supplementary.pdf
